# Supplementary material for: Optimized tacrolimus dosing strategy in kidney transplant recipients receiving nirmatrelvir-ritonavir for COVID-19
Source: PLoS One. 2025 May 30;20(5):e0309875. doi: 10.1371/journal.pone.0309875 (PMC12124500; doi:10.1371/journal.pone.0309875)
Supplement: S1 Appendix — (XLSX) [file pone.0309875.s001.xlsx]

## Sheet: Table S1
Table S1 Tacrolimus concentration data after discontinuation of nirmatrelvir-ritonavir
D0	D1	D2	D3	D4	D5	D6	D7	D8	D9	D10	D11	D12	D13
1		1.08		1.04			0.56
		1		0.76			0.36		0.16
1		1.35			0.85		0.55		0.15			0.15	0.1
		1	0.855072	0.73913
1	1.24074	1.11111	1.18519	0.888889	0.740741			0.555556
1		1.28571			1.16071		0.910714
1			1.125		0.75		0.75
	1			0.746479		0.619718		0.577465
		1	0.946667			0.626667		0.08
1	0.478261	0.608696	0.608696	0.608696
1			0.744681		0.723404		0.819149			0.361702
1	0.8			0.5		0.7
1					0.75		0.708333
1		1.07317	1.04878	0.804878
	1		0.980769
		1			1		0.564103
1			0.581081		0.635135		0.378378			0.0675676
				0.72093		0.465116
				0.836735		0.734694		0.306122
	1		1.08511		1.2766			0.319149
			1.09804		0.921569	0.686275
0.984615	0.730769	0.923077			0.807692				0.215385			0.161538
		1.23529
1		0.971429			1.02857
	0.983607	1.14754	1.06557		0.852459
	1	0.969697	0.969697		0.848485			0.969697
			1.02143	1.11429	0.921429
	1			0.666667
	1	0.8875		0.7625			0.875		0.6625
	1			1		0.746032		0.428571
	1			0.932432
	1			0.916667	0.833333
		1		0.8			0.525
1			0.568807
1		1.30556	1.11111
1	1			0.948276
			1		0.784615		0.338462			0.246154
	1.03947		0.907895			0.710526
		1		0.797468			0.493671	0.43038
	1		1.23529		1.23529
1			0.933333		0.844444		0.533333
	1	1.07792	1.14286		0.87013			0.545455		0.350649
		1.30769		0.987179		0.935897
	1		0.923077
	1			0.846154		0.721154
	1			0.895522	0.895522
	1	0.938776
1	1.26667	1.31111
1			1.42857	1.39286	1.26786		0.714286

## Sheet: Table S2
Table S2 Tacrolimus concentration data of experimental group and control group
Group	Baseline tacrolimus dose			Baseline tacrolimus concentration	Tacrolimus concentration after Paxlovid discontinuation
	Morning	Evening	Daily dose		D0	D1	D2	D3	D4	D5	D6	D7	D8
Control	1.5	1.5	3	5	0.28				0.96		0.84
Control	2	1.5	3.5	6.5			0.415385		0.184615		0.353846
Control	1	1	2	5.5	0.927273
Control	0.5	0.33	0.83	5.3		0.226415		0.226415			0.358491		0.45283
Control	1	1	2	5				1.54			0.68
Experimental	1.25	1	2.25	5			2.02			1.06
Experimental	1	1	2	5	1.02						1.12
Control	1	1	2	4	1.175		0.7			0.125
Control	1.5	1.5	3	6.8	1.88235	1.54412				0.411765			0.308824
Experimental	1.5	1.5	3	6.8	0.411765		1.07353						0.602941
Control	1.75	1.5	3.25	5.5	0.945455					1.34545
Experimental	3	2.5	5.5	6.5	2.2						0.676923
Experimental	1.75	1.5	3.25	5								1.04
Control	0.75	0.5	1.25	5.5		4.63636							0.909091
Control	3	2.5	5.5	6.5			4.61538					0.538462
Control	1	1	2	3.5		0.628571			0.457143		1.14286
Experimental	0.75	0.5	1.25	5	1.26		0.78	0.68
Experimental	2	1.75	3.75	5.5	0.381818			1.07273
Experimental	1.5	1	2.5	5	1.34			0.84		0.54
Experimental	1.75	1.5	3.25	7.5	1.02667		0.973333		1.13333		0.813333
Control	1.5	1	2.5	6.5	2.70769			1.75385			0.307692		0.384615
Experimental	3	2.5	5.5	7.2	0.833333					0.722222
Control	2.75	2	4.75	6	0.766667			1.4
Control	2.75	2	4.75	6			1.01667
Experimental	1.5	2	3.5	4.6			0.869565			0.608696	0.804348

## Sheet: Table S3
Table S3 Covid-19 nucleic acid test data
ORF1ab (Before Paxlovid)	N gene (Before Paxlovid)	ORF1ab (After Paxlovid)	N gene (After Paxlovid)
32.65	32.19	40	40
36.03	34.06	31.56	31.39
35.21	33.88	40	40
28.23	28.17	31.96	31.98
33.72	36.6	40	40
33.45	34.07	27.05	27.74
23.01	23.34	33.5	33.48
27.85	27.77	27.02	27.21
18	18	34.18	34.28
21.99	22.15
26.03	25.93	34.36	33.57
35.92	35.85
26.12	25.66	30.62	31.35
26.11	26.87
27.61	28.12	31.2	30.8
34.15	33.99	40	40
21	21.27	25.72	25.95
23.3	23.11	29.68	29.56
30.47	30.67	26.3	26.35
24.84	22.27	23.5	23.8
26.03	26.71	35.32	35.33
28.25	25.26	30.78	30.68
21.17	22.45	40	40
17.81	17.59
19.52	20.54
29.03	30.44
22.06	22.73	31.88	31.65
20.77	21.8	28.22	28.78
22.52	24.15	30.81	31.82
15.94	17.2	33.96	34.16
34.78	36.48	40	40
20.23	21.99	40	40
31.95	33.1	31.02	31.1
17.61	18.08
28.74	28.51	34.96	35.66
23.72	23.55
32.36	33.8	40	40
29.49	31.07	40	40
36.52	36.82	40	40
33.12	34.08	40	40
29.66	30.56	33.31	33.03
30.26	31.14	22.78	22.38
33.12	34.08	40	40
29.41	30.53	40	40
33.67	35.63	35.58	36.72
33.03	33.09	40	40
28.04	29.37	40	40
25.59	26.71
30.31	31.02	40	40

## Sheet: Table S4
Table S4 Cumulative compliance rate data.
Status	Time	Group
1	4	Control
0	6	Control
0	10	Control
0	8	Control
0	6	Control
1	5	Experimental
1	6	Experimental
0	13	Control
0	10	Control
1	2	Experimental
1	11	Control
0	6	Experimental
1	7	Experimental
1	8	Control
0	7	Control
1	6	Control
1	10	Experimental
1	3	Experimental
1	3	Experimental
1	2	Experimental
0	14	Control
0	12	Experimental
0	9	Control
1	2	Control
1	2	Experimental
